# Supplementary material for: Effect of intrapartum azithromycin on early childhood gut mycobiota development: post hoc analysis of a double-blind randomized trial
Source: Nat Commun. 2025 Aug 9;16:7356. doi: 10.1038/s41467-025-62142-w (PMC12335549; doi:10.1038/s41467-025-62142-w)
Supplement: Supplementary file 3 — Supplementary Data 1 [file 41467_2025_62142_MOESM3_ESM.xlsx]

## Sheet: Sheet1
Sample_ID	partition	Rand_No	Time_point
00966	Partition_2	133545	day_6
00989	Partition_1	133750	day_6
00995	Partition_1	133791	day_6
00998	Partition_1	133851	day_6
01100	Partition_2	132018	day_6
01117	Partition_1	132301	day_6
01137	Partition_1	131913	day_6
01171	Partition_1	133126	day_6
01177	Partition_1	133147	day_6
01183	Partition_1	133152	day_6
01244	Partition_1	132642	day_6
01253	Partition_1	132603	day_6
01267	Partition_1	132728	day_6
01276	Partition_1	132715	day_6
01291	Partition_1	133001	day_6
01303	Partition_1	135069	day_6
01309	Partition_1	131913	day_28
01333	Partition_1	135050	day_6
01337	Partition_2	135075	day_6
01339	Partition_2	133545	day_28
01343	Partition_2	133791	day_28
01351	Partition_1	132603	day_28
01355	Partition_1	132715	day_28
01359	Partition_1	132642	day_28
01362	Partition_1	132728	day_28
01366	Partition_1	133001	day_28
01373	Partition_1	135353	day_6
01389	Partition_3	135353	day_0
01418	Partition_1	133436	day_6
01473	Partition_2	132301	day_28
01518	Partition_1	134567	day_6
01524	Partition_1	133147	day_28
01528	Partition_1	133152	day_28
01532	Partition_1	133126	day_28
01548	Partition_2	133436	day_28
01566	Partition_1	134804	day_6
01579	Partition_1	136087	day_6
01609	Partition_1	135366	day_6
01615	Partition_1	135344	day_6
01648	Partition_1	135911	day_6
01660	Partition_2	134567	day_28
01674	Partition_1	134804	day_28
01678	Partition_2	134787	day_28
01680	Partition_2	136495	day_6
01688	Partition_1	136472	day_6
01708	Partition_1	135741	day_6
01716	Partition_2	135050	day_0
01720	Partition_1	133851	day_28
01724	Partition_2	133750	day_28
01742	Partition_1	135692	day_6
01745	Partition_1	135069	day_28
01746	Partition_2	135922	day_6
01780	Partition_2	136087	day_28
01811	Partition_1	136641	day_0
01823	Partition_2	135353	day_28
01825	Partition_2	135075	day_28
01834	Partition_2	136641	day_6
01847	Partition_1	135366	day_28
01855	Partition_2	135344	day_28
01863	Partition_1	136842	day_0
01869	Partition_1	136888	day_0
01875	Partition_1	137566	day_0
01881	Partition_1	137553	day_0
01885	Partition_1	135692	day_28
01888	Partition_1	137833	day_0
01893	Partition_2	135741	day_28
01894	Partition_2	136888	day_6
01900	Partition_1	136842	day_6
01909	Partition_2	136472	day_28
01930	Partition_2	136495	day_28
01991	Partition_1	138738	day_6
02003	Partition_1	137898	day_0
02016	Partition_2	135922	day_28
02023	Partition_1	137566	day_6
02026	Partition_2	137553	day_6
02037	Partition_2	136641	day_28
02044	Partition_1	137833	day_6
02053	Partition_1	137898	day_6
02057	Partition_2	136888	day_28
02061	Partition_1	136842	day_28
02079	Partition_1	139038	day_6
02082	Partition_1	139046	day_6
02107	Partition_2	137566	day_28
02111	Partition_1	137553	day_28
02189	Partition_1	138348	day_6
02228	Partition_1	138348	day_28
02242	Partition_2	132018	month_4
02250	Partition_1	140010	day_6
02273	Partition_1	140197	day_6
02279	Partition_1	140203	day_6
02283	Partition_2	132301	month_4
02287	Partition_1	138738	day_28
02295	Partition_2	133126	month_4
02299	Partition_2	133147	month_4
02302	Partition_1	139342	day_6
02304	Partition_2	133152	month_4
02317	Partition_1	139298	day_6
02323	Partition_1	139539	day_6
02325	Partition_2	133436	month_4
02333	Partition_2	134787	month_4
02342	Partition_1	137833	day_28
02343	Partition_2	140203	day_28
02346	Partition_1	137898	day_28
02350	Partition_2	132603	month_4
02354	Partition_1	131913	month_4
02357	Partition_1	139943	day_6
02358	Partition_1	139038	day_28
02362	Partition_2	139046	day_28
02373	Partition_1	139539	day_28
02375	Partition_2	132642	month_4
02377	Partition_2	133513	month_4
02379	Partition_2	132728	month_4
02383	Partition_2	132715	month_4
02385	Partition_2	133545	month_4
02387	Partition_1	139342	day_28
02389	Partition_2	133001	month_4
02391	Partition_2	139303	day_28
02393	Partition_1	135075	month_4
02395	Partition_1	139298	day_28
02405	Partition_2	135366	month_4
02423	Partition_1	141443	day_6
02438	Partition_2	135692	month_4
02439	Partition_2	134804	month_4
02441	Partition_2	135741	month_4
02454	Partition_2	139924	day_6
02459	Partition_2	135069	month_4
02463	Partition_1	135050	month_4
02464	Partition_2	133851	month_4
02476	Partition_2	133791	month_4
02478	Partition_2	133750	month_4
02482	Partition_2	135353	month_4
02489	Partition_1	139943	day_28
02493	Partition_1	139924	day_28
02497	Partition_2	135344	month_4
02509	Partition_1	140765	day_6
02512	Partition_1	140197	day_28
02518	Partition_1	140779	day_6
02522	Partition_1	140787	day_6
02530	Partition_1	142072	day_6
02536	Partition_1	141998	day_6
02542	Partition_1	142046	day_6
02551	Partition_1	136087	month_4
02599	Partition_2	140787	day_28
02659	Partition_2	142604	day_6
02663	Partition_1	135911	month_4
02688	Partition_1	142759	day_6
02707	Partition_2	142072	day_28
02719	Partition_1	142046	day_28
02723	Partition_1	141998	day_28
02727	Partition_2	136472	month_4
02731	Partition_2	136495	month_4
02756	Partition_1	142784	day_6
02762	Partition_1	142768	day_6
02766	Partition_2	136842	month_4
02770	Partition_2	136641	month_4
02774	Partition_2	136888	month_4
02784	Partition_2	141443	day_28
02788	Partition_2	142604	day_28
02796	Partition_2	141462	day_28
02800	Partition_1	137833	month_4
02806	Partition_1	142908	day_6
02810	Partition_2	142908	day_28
02841	Partition_2	143856	day_6
02850	Partition_1	143835	day_6
02876	Partition_2	143382	day_6
02893	Partition_1	143396	day_6
02908	Partition_1	138348	month_4
02943	Partition_2	144276	day_0
02953	Partition_1	143540	day_6
02956	Partition_2	143533	day_6
02959	Partition_1	143522	day_6
02968	Partition_1	143554	day_6
02982	Partition_2	142784	day_28
02986	Partition_1	142768	day_28
02990	Partition_1	142759	day_28
03025	Partition_2	137898	month_4
03029	Partition_2	137566	month_4
03076	Partition_1	144276	day_6
03082	Partition_2	144339	day_6
03088	Partition_1	144284	day_6
03094	Partition_1	144259	day_6
03103	Partition_1	144524	day_6
03109	Partition_1	144581	day_6
03131	Partition_2	137553	month_4
03142	Partition_2	143533	day_28
03146	Partition_1	143522	day_28
03150	Partition_1	143540	day_28
03154	Partition_1	143554	day_28
03158	Partition_2	139038	month_4
03162	Partition_2	139046	month_4
03165	Partition_1	144749	day_0
03174	Partition_1	144774	day_0
03200	Partition_2	139303	month_4
03204	Partition_2	139298	month_4
03291	Partition_1	143396	day_28
03295	Partition_2	143382	day_28
03306	Partition_1	145158	day_6
03318	Partition_2	145163	day_6
03326	Partition_2	138738	month_4
03336	Partition_1	144284	day_28
03346	Partition_1	146175	day_6
03359	Partition_1	145356	day_6
03364	Partition_2	140010	month_4
03391	Partition_1	144276	day_28
03395	Partition_1	144259	day_28
03399	Partition_2	144339	day_28
03419	Partition_1	143835	day_28
03427	Partition_2	143790	day_28
03428	Partition_2	143856	day_28
03439	Partition_2	139539	month_4
03459	Partition_1	145811	day_6
03472	Partition_1	144524	day_28
03476	Partition_2	144581	day_28
03483	Partition_2	144562	day_28
03522	Partition_1	146223	day_6
03526	Partition_2	140197	month_4
03530	Partition_2	140203	month_4
03568	Partition_1	145948	day_6
03574	Partition_1	145999	day_6
03577	Partition_2	145957	day_6
03584	Partition_1	144774	day_28
03588	Partition_1	144749	day_28
03607	Partition_2	139924	month_4
03611	Partition_2	139943	month_4
03623	Partition_2	145000	day_28
03627	Partition_1	145528	day_28
03631	Partition_2	145515	day_28
03646	Partition_1	146937	day_6
03663	Partition_2	145158	day_28
03665	Partition_2	145163	day_28
03684	Partition_2	145149	day_28
03700	Partition_1	147262	day_6
03720	Partition_2	139342	month_4
03747	Partition_2	147631	day_6
03761	Partition_2	145356	day_28
03771	Partition_2	140787	month_4
03779	Partition_2	140765	month_4
03804	Partition_1	146223	day_28
03808	Partition_2	146175	day_28
03856	Partition_1	147716	day_6
03860	Partition_2	145811	day_28
03868	Partition_1	145752	day_28
03880	Partition_2	147978	day_6
03894	Partition_1	147955	day_6
03898	Partition_2	145999	day_28
03923	Partition_2	147262	day_28
03927	Partition_2	142072	month_4
03945	Partition_2	142046	month_4
03962	Partition_2	145948	day_28
03966	Partition_2	145957	day_28
04013	Partition_1	146937	day_28
04086	Partition_1	147716	day_28
04090	Partition_2	147631	day_28
04094	Partition_2	141462	month_4
04098	Partition_2	141443	month_4
04285	Partition_2	147867	day_28
04289	Partition_2	147978	day_28
04293	Partition_1	147955	day_28
04297	Partition_2	142604	month_4
04348	Partition_1	142784	month_4
04352	Partition_2	142759	month_4
04356	Partition_2	142768	month_4
04476	Partition_2	143540	month_4
04480	Partition_1	142908	month_4
04535	Partition_1	143522	month_4
04543	Partition_2	143533	month_4
04641	Partition_2	143396	month_4
04753	Partition_2	143554	month_4
04794	Partition_2	143856	month_4
04798	Partition_2	144749	month_4
04907	Partition_1	144524	month_4
04914	Partition_2	143835	month_4
04953	Partition_2	145158	month_4
04985	Partition_2	146175	month_4
05009	Partition_2	144774	month_4
05020	Partition_2	144581	month_4
05055	Partition_2	145149	month_4
05059	Partition_2	144284	month_4
05063	Partition_2	144276	month_4
05074	Partition_2	145163	month_4
05080	Partition_2	144339	month_4
05092	Partition_2	145356	month_4
05110	Partition_2	145528	month_4
05114	Partition_1	145000	month_4
05118	Partition_2	145515	month_4
05127	Partition_2	144562	month_4
05303	Partition_2	145948	month_4
05307	Partition_2	145957	month_4
05311	Partition_2	145999	month_4
05375	Partition_2	146937	month_4
05379	Partition_2	145811	month_4
05393	Partition_2	147716	month_4
05428	Partition_2	147955	month_4
05436	Partition_2	147978	month_4
05648	Partition_1	147867	month_4
RS20001	Partition_3	144339	year_3
RS20003	Partition_3	133513	year_3
RS20004	Partition_3	145163	year_3
RS20005	Partition_3	134567	year_3
RS20006	Partition_3	146223	year_3
RS20007	Partition_3	143533	year_3
RS20008	Partition_3	135692	year_3
RS20009	Partition_3	142908	year_3
RS20010	Partition_3	135344	year_3
RS20011	Partition_3	133152	year_3
RS20012	Partition_3	147867	year_3
RS20013	Partition_3	135741	year_3
RS20014	Partition_3	147262	year_3
RS20016	Partition_3	144276	year_3
RS20017	Partition_3	132715	year_3
RS20018	Partition_3	135911	year_3
RS20019	Partition_3	133750	year_3
RS20020	Partition_3	144284	year_3
RS20021	Partition_3	144581	year_3
RS20022	Partition_3	135366	year_3
RS20023	Partition_3	136495	year_3
RS20024	Partition_3	140197	year_3
RS20025	Partition_3	145158	year_3
RS20026	Partition_3	133001	year_3
RS20027	Partition_3	136472	year_3
RS20028	Partition_3	133147	year_3
RS20029	Partition_3	136087	year_3
RS20030	Partition_3	143396	year_3
RS20031	Partition_3	147631	year_3
RS20032	Partition_3	141998	year_3
RS20033	Partition_3	137833	year_3
RS20034	Partition_3	143554	year_3
RS20035	Partition_3	145356	year_3
RS20036	Partition_3	135353	year_3
RS20037	Partition_3	145957	year_3
RS20038	Partition_3	149312	year_3
RS20039	Partition_3	151183	year_3
RS20040	Partition_3	132603	year_3
RS20041	Partition_3	143540	year_3
RS20042	Partition_3	141443	year_3
RS20043	Partition_3	132018	year_3
RS20044	Partition_3	132642	year_3
RS20045	Partition_3	132728	year_3
RS20046	Partition_3	147955	year_3
RS20047	Partition_3	143382	year_3
RS20048	Partition_3	140779	year_3
RS20049	Partition_3	143856	year_3
RS20050	Partition_2	136888	year_3
RS20051	Partition_3	139298	year_3
RS20052	Partition_3	136641	year_3
RS20054	Partition_3	145000	year_3
RS20055	Partition_3	142759	year_3
RS20056	Partition_3	139943	year_3
RS20057	Partition_3	145149	year_3
RS20058	Partition_3	142072	year_3
RS20059	Partition_3	146175	year_3
RS20060	Partition_3	149925	year_3
RS20061	Partition_3	145752	year_3
RS20062	Partition_3	137898	year_3
RS20063	Partition_3	133791	year_3
RS20064	Partition_3	145999	year_3
RS20065	Partition_3	145948	year_3
RS20066	Partition_3	150438	year_3
RS20067	Partition_3	149373	year_3
RS20068	Partition_3	151420	year_3
RS20069	Partition_3	137566	year_3
RS20071	Partition_2	149818	year_3
RS20072	Partition_3	151690	year_3
RS20073	Partition_3	141462	year_3
RS20074	Partition_3	139303	year_3
RS20075	Partition_3	139046	year_3
RS20076	Partition_3	148712	year_3
RS20077	Partition_3	148314	year_3
RS20079	Partition_3	148988	year_3
RS20080	Partition_3	149176	year_3
RS20081	Partition_3	151584	year_3
RS20082	Partition_3	149852	year_3
RS20083	Partition_3	149930	year_3
RS20084	Partition_3	147716	year_3
RS20085	Partition_3	151139	year_3
RS20086	Partition_3	148670	year_3
RS20087	Partition_3	150360	year_3
RS20088	Partition_3	149231	year_3
RS20091	Partition_3	149336	year_3
RS20092	Partition_3	144749	year_3
RS20093	Partition_3	144259	year_3
RS20094	Partition_3	138348	year_3
RS20095	Partition_3	148991	year_3
RS20096	Partition_3	133436	year_3
RS20097	Partition_3	136842	year_3
RS20098	Partition_3	150326	year_3
RS20099	Partition_3	150339	year_3
RS20100	Partition_3	144774	year_3
RS20101	Partition_3	134787	year_3
RS20102	Partition_3	131913	year_3
